# Supplementary material for: Introduction of a More Glutaredoxin-like Active Site to PDI Results in Competition between Protein Substrate and Glutathione Binding
Source: Antioxidants (Basel). 2022 Sep 28;11(10):1920. doi: 10.3390/antiox11101920 (PMC9598436; doi:10.3390/antiox11101920)
Supplement: Supplementary file 1 [file antioxidants-11-01920-s001.zip]

Archive with 1 entries (1 files):
- antioxidants-1938709-supplementary.pdf
